# Supplementary material for: Cunninghamia lanceolata Resource Distribution Research, Hotspots and Trends via Bibliometric Analysis
Source: Plants (Basel). 2026 Jan 14;15(2):255. doi: 10.3390/plants15020255 (PMC12845276; doi:10.3390/plants15020255)
Supplement: Supplementary file 1 [file plants-15-00255-s001.zip]

Archive with 1 entries (1 files):
- plants-4075525-supplementary.pdf
